# Supplementary material for: An Updated Review of the Marine Ornamental Fish Trade in the European Union
Source: Animals (Basel). 2024 Jun 11;14(12):1761. doi: 10.3390/ani14121761 (PMC11201242; doi:10.3390/ani14121761)
Supplement: Supplementary file 1 [file animals-14-01761-s001.zip]

Archive with 8 entries (8 files):
- Supplementary_Figures_1_and_2.xlsx
- __MACOSX/._Supplementary_Figures_1_and_2.xlsx
- Supplementary_Table_1.xlsx
- __MACOSX/._Supplementary_Table_1.xlsx
- Supplementary_Table_2.xlsx
- __MACOSX/._Supplementary_Table_2.xlsx
- Supplementary_Table_3.xlsx
- __MACOSX/._Supplementary_Table_3.xlsx
