# Supplementary material for: An Updated Review of the Marine Ornamental Fish Trade in the European Union
Source: Animals (Basel). 2024 Jun 11;14(12):1761. doi: 10.3390/ani14121761 (PMC11201242; doi:10.3390/ani14121761)
Supplement: Supplementary file 1 [file animals-14-01761-s001.zip › Supplementary_Figures_1_and_2.xlsx]

## Sheet: Supplementary Figure 1_countrie
	2014	2015	2016	2017	2018	2019	2020	2021
H'	2.09349	1.95575	1.93479	1.92442	1.95369	1.88267	1.97477	1.71238	1.92899	1.95994
E'	0.509256	0.47575	0.470651	0.468128	0.475249	0.457973	0.480376	0.416548	0.469241	0.476769

## Sheet: Supplementary Figure 2_fam_spec
		2014	2015	2016	2017	2018	2019	2020	2021
Species	H'	4.30103	4.03896	4.02957	4.05786	4.09128	4.08801	3.92175	3.46387	3.99904
	E'	0.590744	0.554749	0.55346	0.557344	0.561936	0.561486	0.53865	0.475761
Families	H'	2.41592	2.2331	2.21561	2.24384	2.25528	2.30027	2.44261	2.20392	2.28882
	E'	0.502895	0.464841	0.4612	0.467075	0.469458	0.478823	0.508451	0.458766	0.476439
